# Supplementary material for: In Situ Crystalline Growth ZnS Nanoparticles on Conjugated Polymer for Enhancement of the Photocatalytic Performance
Source: Polymers (Basel). 2025 Feb 21;17(5):575. doi: 10.3390/polym17050575 (PMC11902180; doi:10.3390/polym17050575)
Supplement: Supplementary file 1 [file polymers-17-00575-s001.zip]

Archive with 1 entries (1 files):
- polymers-3471003-supplementary.pdf
